# Supplementary material for: YB-1 unwinds mRNA secondary structures in vitro and negatively regulates stress granule assembly in HeLa cells
Source: Nucleic Acids Res. 2021 Sep 1;49(17):10061–81. doi: 10.1093/nar/gkab748 (PMC8464072; doi:10.1093/nar/gkab748)
Supplement: gkab748_Supplemental_Files [file gkab748_supplemental_files.zip]

Archive with 4 entries (4 files):
- All supplementary tables.pdf
- Figures S1 to S10.pdf
- SUPPLEMENTARY FIGURE CAPTIONS.docx
- Table 2.docx
